# Supplementary material for: Multilayer Double Emulsion Encapsulation of Limosilactobacillus reuteri Using Pectin-Protein Systems
Source: Foods. 2025 Jul 12;14(14):2455. doi: 10.3390/foods14142455 (PMC12294583; doi:10.3390/foods14142455)
Supplement: Supplementary file 1 [file foods-14-02455-s001.zip]

Archive with 1 entries (1 files):
- foods-3731868-supplementary.pdf
